# Supplementary material for: Combining Cryo-Thermal Therapy with Anti-IL-6 Treatment Promoted the Maturation of MDSCs to Induce Long-Term Survival in a Mouse Model of Breast Cancer
Source: Int J Mol Sci. 2023 Apr 10;24(8):7018. doi: 10.3390/ijms24087018 (PMC10138396; doi:10.3390/ijms24087018)
Supplement: Supplementary file 1 [file ijms-24-07018-s001.zip]

Archive with 1 entries (1 files):
- ijms-2300260-supplementary.pdf
